# Supplementary material for: Favipiravir Treatment Prolongs Survival in a Lethal BALB/c Mouse Model of Ebinur Lake Virus Infection
Source: Viruses. 2024 Apr 18;16(4):631. doi: 10.3390/v16040631 (PMC11054260; doi:10.3390/v16040631)
Supplement: Supplementary file 1 [file viruses-16-00631-s001.zip]

Archive with 2 entries (1 files):
- viruses-2937915-supplementary/
- viruses-2937915-supplementary/Supplementary data.pdf
